# Supplementary material for: The Cost of War on Public Health: An Exploratory Method for Understanding the Impact of Conflict on Public Health in Sri Lanka
Source: PLoS One. 2017 Jan 12;12(1):e0166674. doi: 10.1371/journal.pone.0166674 (PMC5231380; doi:10.1371/journal.pone.0166674)
Supplement: S1 Dataset — (XLSX) [file pone.0166674.s003.xlsx]

## Sheet: Index
Sheet	Contents	Notes
National IMR	These data come from the World Development Indicators - raw data	Used in analysis
National MMR	Data from Ministry of Healthcare and Nutrition Annual Health Statistics, multiple years - raw data	Used in analysis
District IMR	Compilation of raw IMR data from several GoSL entitites	Used in analysis
District MMR	Raw MMR from Annual Health Reports	Used in analysis

## Sheet: National IMR
Sri Lanka WDI data
Year	Mortality rate, infant (per 1,000 live births)
1972	52.2
1973	50.4
1974	48.5
1975	46.4
1976	44.4
1977	42.4
1978	40.5
1979	38.6
1980	36.8
1981	35.4
1982	34
1983	32.6
1984	31.5
1985	30.5
1986	29.4
1987	28.6
1988	27.7
1989	27
1990	26.2
1991	25.4
1992	24.6
1993	23.9
1994	23.2
1995	22.5
1996	21.8
1997	21.1
1998	20.5
1999	19.9
2000	19.3
2001	18.7
2002	18.2
2003	17.7
2004	17.3
2005	16.7
2006	16.2
2007	15.8
2008	15.1
2009	14.7
2010	14.2
2011
Source: World Bank (2013) World Development Indicators. Washinton DC: The World Bank. http://data.worldbank.org/data-catalog/world-development-indicators
Country Name	Sri Lanka
Indicator Name	Mortality rate, infant (per 1,000 live births)
1960	79.2
1961	76.1
1962	73.8
1963	71.4
1964	69
1965	66.6
1966	64.4
1967	62.2
1968	60
1969	58
1970	56.2
1971	54.3
1972	52.2
1973	50.4
1974	48.5
1975	46.4
1976	44.4
1977	42.4
1978	40.5
1979	38.6
1980	36.8
1981	35.4
1982	34
1983	32.6
1984	31.5
1985	30.5
1986	29.4
1987	28.6
1988	27.7
1989	27
1990	26.2
1991	25.4
1992	24.6
1993	23.9
1994	23.2
1995	22.5
1996	21.8
1997	21.1
1998	20.5
1999	19.9
2000	19.3
2001	18.7
2002	18.2
2003	17.7
2004	17.3
2005	16.7
2006	16.2
2007	15.8
2008	15.1
2009	14.7
2010	14.2
2011
Country Name	Sri Lanka
Indicator Name	Mortality rate, infant (per 1,000 live births)
1960	79.2
1961	76.1
1962	73.8
1963	71.4
1964	69
1965	66.6
1966	64.4
1967	62.2
1968	60
1969	58
1970	56.2
1971	54.3
1972	52.2
1973	50.4
1974	48.5
1975	46.4
1976	44.4
1977	42.4
1978	40.5
1979	38.6
1980	36.8
1981	35.4
1982	34
1983	32.6
1984	31.5
1985	30.5
1986	29.4
1987	28.6
1988	27.7
1989	27
1990	26.2
1991	25.4
1992	24.6
1993	23.9
1994	23.2
1995	22.5
1996	21.8
1997	21.1
1998	20.5
1999	19.9
2000	19.3
2001	18.7
2002	18.2
2003	17.7
2004	17.3
2005	16.7
2006	16.2
2007	15.8
2008	15.1
2009	14.7
2010	14.2
2011
Country Name	Sri Lanka
Indicator Name	Mortality rate, infant (per 1,000 live births)
1960	79.2
1961	76.1
1962	73.8
1963	71.4
1964	69
1965	66.6
1966	64.4
1967	62.2
1968	60
1969	58
1970	56.2
1971	54.3
1972	52.2
1973	50.4
1974	48.5
1975	46.4
1976	44.4
1977	42.4
1978	40.5
1979	38.6
1980	36.8
1981	35.4
1982	34
1983	32.6
1984	31.5
1985	30.5
1986	29.4
1987	28.6
1988	27.7
1989	27
1990	26.2
1991	25.4
1992	24.6
1993	23.9
1994	23.2
1995	22.5
1996	21.8
1997	21.1
1998	20.5
1999	19.9
2000	19.3
2001	18.7
2002	18.2
2003	17.7
2004	17.3
2005	16.7
2006	16.2
2007	15.8
2008	15.1
2009	14.7
2010	14.2
2011
Country Name	Sri Lanka
Indicator Name	Mortality rate, infant (per 1,000 live births)
1960	79.2
1961	76.1
1962	73.8
1963	71.4
1964	69
1965	66.6
1966	64.4
1967	62.2
1968	60
1969	58
1970	56.2
1971	54.3
1972	52.2
1973	50.4
1974	48.5
1975	46.4
1976	44.4
1977	42.4
1978	40.5
1979	38.6
1980	36.8
1981	35.4
1982	34
1983	32.6
1984	31.5
1985	30.5
1986	29.4
1987	28.6
1988	27.7
1989	27
1990	26.2
1991	25.4
1992	24.6
1993	23.9
1994	23.2
1995	22.5
1996	21.8
1997	21.1
1998	20.5
1999	19.9
2000	19.3
2001	18.7
2002	18.2
2003	17.7
2004	17.3
2005	16.7
2006	16.2
2007	15.8
2008	15.1
2009	14.7
2010	14.2
2011
Country Name	Sri Lanka
Indicator Name	Mortality rate, infant (per 1,000 live births)
1960	79.2
1961	76.1
1962	73.8
1963	71.4
1964	69
1965	66.6
1966	64.4
1967	62.2
1968	60
1969	58
1970	56.2
1971	54.3
1972	52.2
1973	50.4
1974	48.5
1975	46.4
1976	44.4
1977	42.4
1978	40.5
1979	38.6
1980	36.8
1981	35.4
1982	34
1983	32.6
1984	31.5
1985	30.5
1986	29.4
1987	28.6
1988	27.7
1989	27
1990	26.2
1991	25.4
1992	24.6
1993	23.9
1994	23.2
1995	22.5
1996	21.8
1997	21.1
1998	20.5
1999	19.9
2000	19.3
2001	18.7
2002	18.2
2003	17.7
2004	17.3
2005	16.7
2006	16.2
2007	15.8
2008	15.1
2009	14.7
2010	14.2
2011
Country Name	Sri Lanka
Indicator Name	Mortality rate, infant (per 1,000 live births)
1960	79.2
1961	76.1
1962	73.8
1963	71.4
1964	69
1965	66.6
1966	64.4
1967	62.2
1968	60
1969	58
1970	56.2
1971	54.3
1972	52.2
1973	50.4
1974	48.5
1975	46.4
1976	44.4
1977	42.4
1978	40.5
1979	38.6
1980	36.8
1981	35.4
1982	34
1983	32.6
1984	31.5
1985	30.5
1986	29.4
1987	28.6
1988	27.7
1989	27
1990	26.2
1991	25.4
1992	24.6
1993	23.9
1994	23.2
1995	22.5
1996	21.8
1997	21.1
1998	20.5
1999	19.9
2000	19.3
2001	18.7
2002	18.2
2003	17.7
2004	17.3
2005	16.7
2006	16.2
2007	15.8
2008	15.1
2009	14.7
2010	14.2
2011
Country Name	Sri Lanka
Indicator Name	Mortality rate, infant (per 1,000 live births)
1960	79.2
1961	76.1
1962	73.8
1963	71.4
1964	69
1965	66.6
1966	64.4
1967	62.2
1968	60
1969	58
1970	56.2
1971	54.3
1972	52.2
1973	50.4
1974	48.5
1975	46.4
1976	44.4
1977	42.4
1978	40.5
1979	38.6
1980	36.8
1981	35.4
1982	34
1983	32.6
1984	31.5
1985	30.5
1986	29.4
1987	28.6
1988	27.7
1989	27
1990	26.2
1991	25.4
1992	24.6
1993	23.9
1994	23.2
1995	22.5
1996	21.8
1997	21.1
1998	20.5
1999	19.9
2000	19.3
2001	18.7
2002	18.2
2003	17.7
2004	17.3
2005	16.7
2006	16.2
2007	15.8
2008	15.1
2009	14.7
2010	14.2
2011
Country Name	Sri Lanka
Indicator Name	Mortality rate, infant (per 1,000 live births)
1960	79.2
1961	76.1
1962	73.8
1963	71.4
1964	69
1965	66.6
1966	64.4
1967	62.2
1968	60
1969	58
1970	56.2
1971	54.3
1972	52.2
1973	50.4
1974	48.5
1975	46.4
1976	44.4
1977	42.4
1978	40.5
1979	38.6
1980	36.8
1981	35.4
1982	34
1983	32.6
1984	31.5
1985	30.5
1986	29.4
1987	28.6
1988	27.7
1989	27
1990	26.2
1991	25.4
1992	24.6
1993	23.9
1994	23.2
1995	22.5
1996	21.8
1997	21.1
1998	20.5
1999	19.9
2000	19.3
2001	18.7
2002	18.2
2003	17.7
2004	17.3
2005	16.7
2006	16.2
2007	15.8
2008	15.1
2009	14.7
2010	14.2
2011
Country Name	Sri Lanka
Indicator Name	Mortality rate, infant (per 1,000 live births)
1960	79.2
1961	76.1
1962	73.8
1963	71.4
1964	69
1965	66.6
1966	64.4
1967	62.2
1968	60
1969	58
1970	56.2
1971	54.3
1972	52.2
1973	50.4
1974	48.5
1975	46.4
1976	44.4
1977	42.4
1978	40.5
1979	38.6
1980	36.8
1981	35.4
1982	34
1983	32.6
1984	31.5
1985	30.5
1986	29.4
1987	28.6
1988	27.7
1989	27
1990	26.2
1991	25.4
1992	24.6
1993	23.9
1994	23.2
1995	22.5
1996	21.8
1997	21.1
1998	20.5
1999	19.9
2000	19.3
2001	18.7
2002	18.2
2003	17.7
2004	17.3
2005	16.7
2006	16.2
2007	15.8
2008	15.1
2009	14.7
2010	14.2
2011
Country Name	Sri Lanka
Indicator Name	Mortality rate, infant (per 1,000 live births)
1960	79.2
1961	76.1
1962	73.8
1963	71.4
1964	69
1965	66.6
1966	64.4
1967	62.2
1968	60
1969	58
1970	56.2
1971	54.3
1972	52.2
1973	50.4
1974	48.5
1975	46.4
1976	44.4
1977	42.4
1978	40.5
1979	38.6
1980	36.8
1981	35.4
1982	34
1983	32.6
1984	31.5
1985	30.5
1986	29.4
1987	28.6
1988	27.7
1989	27
1990	26.2
1991	25.4
1992	24.6
1993	23.9
1994	23.2
1995	22.5
1996	21.8
1997	21.1
1998	20.5
1999	19.9
2000	19.3
2001	18.7
2002	18.2
2003	17.7
2004	17.3
2005	16.7
2006	16.2
2007	15.8
2008	15.1
2009	14.7
2010	14.2
2011
Country Name	Sri Lanka
Indicator Name	Mortality rate, infant (per 1,000 live births)
1960	79.2
1961	76.1
1962	73.8
1963	71.4
1964	69
1965	66.6
1966	64.4
1967	62.2
1968	60
1969	58
1970	56.2
1971	54.3
1972	52.2
1973	50.4
1974	48.5
1975	46.4
1976	44.4
1977	42.4
1978	40.5
1979	38.6
1980	36.8
1981	35.4
1982	34
1983	32.6
1984	31.5
1985	30.5
1986	29.4
1987	28.6
1988	27.7
1989	27
1990	26.2
1991	25.4
1992	24.6
1993	23.9
1994	23.2
1995	22.5
1996	21.8
1997	21.1
1998	20.5
1999	19.9
2000	19.3
2001	18.7
2002	18.2
2003	17.7
2004	17.3
2005	16.7
2006	16.2
2007	15.8
2008	15.1
2009	14.7
2010	14.2
2011
Country Name	Sri Lanka
Indicator Name	Mortality rate, infant (per 1,000 live births)
1960	79.2
1961	76.1
1962	73.8
1963	71.4
1964	69
1965	66.6
1966	64.4
1967	62.2
1968	60
1969	58
1970	56.2
1971	54.3
1972	52.2
1973	50.4
1974	48.5
1975	46.4
1976	44.4
1977	42.4
1978	40.5
1979	38.6
1980	36.8
1981	35.4
1982	34
1983	32.6
1984	31.5
1985	30.5
1986	29.4
1987	28.6
1988	27.7
1989	27
1990	26.2
1991	25.4
1992	24.6
1993	23.9
1994	23.2
1995	22.5
1996	21.8
1997	21.1
1998	20.5
1999	19.9
2000	19.3
2001	18.7
2002	18.2
2003	17.7
2004	17.3
2005	16.7
2006	16.2
2007	15.8
2008	15.1
2009	14.7
2010	14.2
2011
Country Name	Sri Lanka
Indicator Name	Mortality rate, infant (per 1,000 live births)
1960	79.2
1961	76.1
1962	73.8
1963	71.4
1964	69
1965	66.6
1966	64.4
1967	62.2
1968	60
1969	58
1970	56.2
1971	54.3
1972	52.2
1973	50.4
1974	48.5
1975	46.4
1976	44.4
1977	42.4
1978	40.5
1979	38.6
1980	36.8
1981	35.4
1982	34
1983	32.6
1984	31.5
1985	30.5
1986	29.4
1987	28.6
1988	27.7
1989	27
1990	26.2
1991	25.4
1992	24.6
1993	23.9
1994	23.2
1995	22.5
1996	21.8
1997	21.1
1998	20.5
1999	19.9
2000	19.3
2001	18.7
2002	18.2
2003	17.7
2004	17.3
2005	16.7
2006	16.2
2007	15.8
2008	15.1
2009	14.7
2010	14.2
2011
Country Name	Sri Lanka
Indicator Name	Mortality rate, infant (per 1,000 live births)
1960	79.2
1961	76.1
1962	73.8
1963	71.4
1964	69
1965	66.6
1966	64.4
1967	62.2
1968	60
1969	58
1970	56.2
1971	54.3
1972	52.2
1973	50.4
1974	48.5
1975	46.4
1976	44.4
1977	42.4
1978	40.5
1979	38.6
1980	36.8
1981	35.4
1982	34
1983	32.6
1984	31.5
1985	30.5
1986	29.4
1987	28.6
1988	27.7
1989	27
1990	26.2
1991	25.4
1992	24.6
1993	23.9
1994	23.2
1995	22.5
1996	21.8
1997	21.1
1998	20.5
1999	19.9
2000	19.3
2001	18.7
2002	18.2
2003	17.7
2004	17.3
2005	16.7
2006	16.2
2007	15.8
2008	15.1
2009	14.7
2010	14.2
2011
Country Name	Sri Lanka
Indicator Name	Mortality rate, infant (per 1,000 live births)
1960	79.2
1961	76.1
1962	73.8
1963	71.4
1964	69
1965	66.6
1966	64.4
1967	62.2
1968	60
1969	58
1970	56.2
1971	54.3
1972	52.2
1973	50.4
1974	48.5
1975	46.4
1976	44.4
1977	42.4
1978	40.5
1979	38.6
1980	36.8
1981	35.4
1982	34
1983	32.6
1984	31.5
1985	30.5
1986	29.4
1987	28.6
1988	27.7
1989	27
1990	26.2
1991	25.4
1992	24.6
1993	23.9
1994	23.2
1995	22.5
1996	21.8
1997	21.1
1998	20.5
1999	19.9
2000	19.3
2001	18.7
2002	18.2
2003	17.7
2004	17.3
2005	16.7
2006	16.2
2007	15.8
2008	15.1
2009	14.7
2010	14.2
2011
Country Name	Sri Lanka
Indicator Name	Mortality rate, infant (per 1,000 live births)
1960	79.2
1961	76.1
1962	73.8
1963	71.4
1964	69
1965	66.6
1966	64.4
1967	62.2
1968	60
1969	58
1970	56.2
1971	54.3
1972	52.2
1973	50.4
1974	48.5
1975	46.4
1976	44.4
1977	42.4
1978	40.5
1979	38.6
1980	36.8
1981	35.4
1982	34
1983	32.6
1984	31.5
1985	30.5
1986	29.4
1987	28.6
1988	27.7
1989	27
1990	26.2
1991	25.4
1992	24.6
1993	23.9
1994	23.2
1995	22.5
1996	21.8
1997	21.1
1998	20.5
1999	19.9
2000	19.3
2001	18.7
2002	18.2
2003	17.7
2004	17.3
2005	16.7
2006	16.2
2007	15.8
2008	15.1
2009	14.7
2010	14.2
2011
Country Name	Sri Lanka
Indicator Name	Mortality rate, infant (per 1,000 live births)
1960	79.2
1961	76.1
1962	73.8
1963	71.4
1964	69
1965	66.6
1966	64.4
1967	62.2
1968	60
1969	58
1970	56.2
1971	54.3
1972	52.2
1973	50.4
1974	48.5
1975	46.4
1976	44.4
1977	42.4
1978	40.5
1979	38.6
1980	36.8
1981	35.4
1982	34
1983	32.6
1984	31.5
1985	30.5
1986	29.4
1987	28.6
1988	27.7
1989	27
1990	26.2
1991	25.4
1992	24.6
1993	23.9
1994	23.2
1995	22.5
1996	21.8
1997	21.1
1998	20.5
1999	19.9
2000	19.3
2001	18.7
2002	18.2
2003	17.7
2004	17.3
2005	16.7
2006	16.2
2007	15.8
2008	15.1
2009	14.7
2010	14.2
2011
Country Name	Sri Lanka
Indicator Name	Mortality rate, infant (per 1,000 live births)
1960	79.2
1961	76.1
1962	73.8
1963	71.4
1964	69
1965	66.6
1966	64.4
1967	62.2
1968	60
1969	58
1970	56.2
1971	54.3
1972	52.2
1973	50.4
1974	48.5
1975	46.4
1976	44.4
1977	42.4
1978	40.5
1979	38.6
1980	36.8
1981	35.4
1982	34
1983	32.6
1984	31.5
1985	30.5
1986	29.4
1987	28.6
1988	27.7
1989	27
1990	26.2
1991	25.4
1992	24.6
1993	23.9
1994	23.2
1995	22.5
1996	21.8
1997	21.1
1998	20.5
1999	19.9
2000	19.3
2001	18.7
2002	18.2
2003	17.7
2004	17.3
2005	16.7
2006	16.2
2007	15.8
2008	15.1
2009	14.7
2010	14.2
2011
Country Name	Sri Lanka
Indicator Name	Mortality rate, infant (per 1,000 live births)
1960	79.2
1961	76.1
1962	73.8
1963	71.4
1964	69
1965	66.6
1966	64.4
1967	62.2
1968	60
1969	58
1970	56.2
1971	54.3
1972	52.2
1973	50.4
1974	48.5
1975	46.4
1976	44.4
1977	42.4
1978	40.5
1979	38.6
1980	36.8
1981	35.4
1982	34
1983	32.6
1984	31.5
1985	30.5
1986	29.4
1987	28.6
1988	27.7
1989	27
1990	26.2
1991	25.4
1992	24.6
1993	23.9
1994	23.2
1995	22.5
1996	21.8
1997	21.1
1998	20.5
1999	19.9
2000	19.3
2001	18.7
2002	18.2
2003	17.7
2004	17.3
2005	16.7
2006	16.2
2007	15.8
2008	15.1
2009	14.7
2010	14.2
2011
Country Name	Sri Lanka
Indicator Name	Mortality rate, infant (per 1,000 live births)
1960	79.2
1961	76.1
1962	73.8
1963	71.4
1964	69
1965	66.6
1966	64.4
1967	62.2
1968	60
1969	58
1970	56.2
1971	54.3
1972	52.2
1973	50.4
1974	48.5
1975	46.4
1976	44.4
1977	42.4
1978	40.5
1979	38.6
1980	36.8
1981	35.4
1982	34
1983	32.6
1984	31.5
1985	30.5
1986	29.4
1987	28.6
1988	27.7
1989	27
1990	26.2
1991	25.4
1992	24.6
1993	23.9
1994	23.2
1995	22.5
1996	21.8
1997	21.1
1998	20.5
1999	19.9
2000	19.3
2001	18.7
2002	18.2
2003	17.7
2004	17.3
2005	16.7
2006	16.2
2007	15.8
2008	15.1
2009	14.7
2010	14.2
2011
Country Name	Sri Lanka
Indicator Name	Mortality rate, infant (per 1,000 live births)
1960	79.2
1961	76.1
1962	73.8
1963	71.4
1964	69
1965	66.6
1966	64.4
1967	62.2
1968	60
1969	58
1970	56.2
1971	54.3
1972	52.2
1973	50.4
1974	48.5
1975	46.4
1976	44.4
1977	42.4
1978	40.5
1979	38.6
1980	36.8
1981	35.4
1982	34
1983	32.6
1984	31.5
1985	30.5
1986	29.4
1987	28.6
1988	27.7
1989	27
1990	26.2
1991	25.4
1992	24.6
1993	23.9
1994	23.2
1995	22.5
1996	21.8
1997	21.1
1998	20.5
1999	19.9
2000	19.3
2001	18.7
2002	18.2
2003	17.7
2004	17.3
2005	16.7
2006	16.2
2007	15.8
2008	15.1
2009	14.7
2010	14.2
2011
Country Name	Sri Lanka
Indicator Name	Mortality rate, infant (per 1,000 live births)
1960	79.2
1961	76.1
1962	73.8
1963	71.4
1964	69
1965	66.6
1966	64.4
1967	62.2
1968	60
1969	58
1970	56.2
1971	54.3
1972	52.2
1973	50.4
1974	48.5
1975	46.4
1976	44.4
1977	42.4
1978	40.5
1979	38.6
1980	36.8
1981	35.4
1982	34
1983	32.6
1984	31.5
1985	30.5
1986	29.4
1987	28.6
1988	27.7
1989	27
1990	26.2
1991	25.4
1992	24.6
1993	23.9
1994	23.2
1995	22.5
1996	21.8
1997	21.1
1998	20.5
1999	19.9
2000	19.3
2001	18.7
2002	18.2
2003	17.7
2004	17.3
2005	16.7
2006	16.2
2007	15.8
2008	15.1
2009	14.7
2010	14.2
2011
Country Name	Sri Lanka
Indicator Name	Mortality rate, infant (per 1,000 live births)
1960	79.2
1961	76.1
1962	73.8
1963	71.4
1964	69
1965	66.6
1966	64.4
1967	62.2
1968	60
1969	58
1970	56.2
1971	54.3
1972	52.2
1973	50.4
1974	48.5
1975	46.4
1976	44.4
1977	42.4
1978	40.5
1979	38.6
1980	36.8
1981	35.4
1982	34
1983	32.6
1984	31.5
1985	30.5
1986	29.4
1987	28.6
1988	27.7
1989	27
1990	26.2
1991	25.4
1992	24.6
1993	23.9
1994	23.2
1995	22.5
1996	21.8
1997	21.1
1998	20.5
1999	19.9
2000	19.3
2001	18.7
2002	18.2
2003	17.7
2004	17.3
2005	16.7
2006	16.2
2007	15.8
2008	15.1
2009	14.7
2010	14.2
2011
Country Name	Sri Lanka
Indicator Name	Mortality rate, infant (per 1,000 live births)
1960	79.2
1961	76.1
1962	73.8
1963	71.4
1964	69
1965	66.6
1966	64.4
1967	62.2
1968	60
1969	58
1970	56.2
1971	54.3
1972	52.2
1973	50.4
1974	48.5
1975	46.4
1976	44.4
1977	42.4
1978	40.5
1979	38.6
1980	36.8
1981	35.4
1982	34
1983	32.6
1984	31.5
1985	30.5
1986	29.4
1987	28.6
1988	27.7
1989	27
1990	26.2
1991	25.4
1992	24.6
1993	23.9
1994	23.2
1995	22.5
1996	21.8
1997	21.1
1998	20.5
1999	19.9
2000	19.3
2001	18.7
2002	18.2
2003	17.7
2004	17.3
2005	16.7
2006	16.2
2007	15.8
2008	15.1
2009	14.7
2010	14.2
2011
Country Name	Sri Lanka
Indicator Name	Mortality rate, infant (per 1,000 live births)
1960	79.2
1961	76.1
1962	73.8
1963	71.4
1964	69
1965	66.6
1966	64.4
1967	62.2
1968	60
1969	58
1970	56.2
1971	54.3
1972	52.2
1973	50.4
1974	48.5
1975	46.4
1976	44.4
1977	42.4
1978	40.5
1979	38.6
1980	36.8
1981	35.4
1982	34
1983	32.6
1984	31.5
1985	30.5
1986	29.4
1987	28.6
1988	27.7
1989	27
1990	26.2
1991	25.4
1992	24.6
1993	23.9
1994	23.2
1995	22.5
1996	21.8
1997	21.1
1998	20.5
1999	19.9
2000	19.3
2001	18.7
2002	18.2
2003	17.7
2004	17.3
2005	16.7
2006	16.2
2007	15.8
2008	15.1
2009	14.7
2010	14.2
2011
Country Name	Sri Lanka
Indicator Name	Mortality rate, infant (per 1,000 live births)
1960	79.2
1961	76.1
1962	73.8
1963	71.4
1964	69
1965	66.6
1966	64.4
1967	62.2
1968	60
1969	58
1970	56.2
1971	54.3
1972	52.2
1973	50.4
1974	48.5
1975	46.4
1976	44.4
1977	42.4
1978	40.5
1979	38.6
1980	36.8
1981	35.4
1982	34
1983	32.6
1984	31.5
1985	30.5
1986	29.4
1987	28.6
1988	27.7
1989	27
1990	26.2
1991	25.4
1992	24.6
1993	23.9
1994	23.2
1995	22.5
1996	21.8
1997	21.1
1998	20.5
1999	19.9
2000	19.3
2001	18.7
2002	18.2
2003	17.7
2004	17.3
2005	16.7
2006	16.2
2007	15.8
2008	15.1
2009	14.7
2010	14.2
2011
Country Name	Sri Lanka
Indicator Name	Mortality rate, infant (per 1,000 live births)
1960	79.2
1961	76.1
1962	73.8
1963	71.4
1964	69
1965	66.6
1966	64.4
1967	62.2
1968	60
1969	58
1970	56.2
1971	54.3
1972	52.2
1973	50.4
1974	48.5
1975	46.4
1976	44.4
1977	42.4
1978	40.5
1979	38.6
1980	36.8
1981	35.4
1982	34
1983	32.6
1984	31.5
1985	30.5
1986	29.4
1987	28.6
1988	27.7
1989	27
1990	26.2
1991	25.4
1992	24.6
1993	23.9
1994	23.2
1995	22.5
1996	21.8
1997	21.1
1998	20.5
1999	19.9
2000	19.3
2001	18.7
2002	18.2
2003	17.7
2004	17.3
2005	16.7
2006	16.2
2007	15.8
2008	15.1
2009	14.7
2010	14.2
2011
Country Name	Sri Lanka
Indicator Name	Mortality rate, infant (per 1,000 live births)
1960	79.2
1961	76.1
1962	73.8
1963	71.4
1964	69
1965	66.6
1966	64.4
1967	62.2
1968	60
1969	58
1970	56.2
1971	54.3
1972	52.2
1973	50.4
1974	48.5
1975	46.4
1976	44.4
1977	42.4
1978	40.5
1979	38.6
1980	36.8
1981	35.4
1982	34
1983	32.6
1984	31.5
1985	30.5
1986	29.4
1987	28.6
1988	27.7
1989	27
1990	26.2
1991	25.4
1992	24.6
1993	23.9
1994	23.2
1995	22.5
1996	21.8
1997	21.1
1998	20.5
1999	19.9
2000	19.3
2001	18.7
2002	18.2
2003	17.7
2004	17.3
2005	16.7
2006	16.2
2007	15.8
2008	15.1
2009	14.7
2010	14.2
2011
Country Name	Sri Lanka
Indicator Name	Mortality rate, infant (per 1,000 live births)
1960	79.2
1961	76.1
1962	73.8
1963	71.4
1964	69
1965	66.6
1966	64.4
1967	62.2
1968	60
1969	58
1970	56.2
1971	54.3
1972	52.2
1973	50.4
1974	48.5
1975	46.4
1976	44.4
1977	42.4
1978	40.5
1979	38.6
1980	36.8
1981	35.4
1982	34
1983	32.6
1984	31.5
1985	30.5
1986	29.4
1987	28.6
1988	27.7
1989	27
1990	26.2
1991	25.4
1992	24.6
1993	23.9
1994	23.2
1995	22.5
1996	21.8
1997	21.1
1998	20.5
1999	19.9
2000	19.3
2001	18.7
2002	18.2
2003	17.7
2004	17.3
2005	16.7
2006	16.2
2007	15.8
2008	15.1
2009	14.7
2010	14.2
2011
Country Name	Sri Lanka
Indicator Name	Mortality rate, infant (per 1,000 live births)
1960	79.2
1961	76.1
1962	73.8
1963	71.4
1964	69
1965	66.6
1966	64.4
1967	62.2
1968	60
1969	58
1970	56.2
1971	54.3
1972	52.2
1973	50.4
1974	48.5
1975	46.4
1976	44.4
1977	42.4
1978	40.5
1979	38.6
1980	36.8
1981	35.4
1982	34
1983	32.6
1984	31.5
1985	30.5
1986	29.4
1987	28.6
1988	27.7
1989	27
1990	26.2
1991	25.4
1992	24.6
1993	23.9
1994	23.2
1995	22.5
1996	21.8
1997	21.1
1998	20.5
1999	19.9
2000	19.3
2001	18.7
2002	18.2
2003	17.7
2004	17.3
2005	16.7
2006	16.2
2007	15.8
2008	15.1
2009	14.7
2010	14.2
2011
Country Name	Sri Lanka
Indicator Name	Mortality rate, infant (per 1,000 live births)
1960	79.2
1961	76.1
1962	73.8
1963	71.4
1964	69
1965	66.6
1966	64.4
1967	62.2
1968	60
1969	58
1970	56.2
1971	54.3
1972	52.2
1973	50.4
1974	48.5
1975	46.4
1976	44.4
1977	42.4
1978	40.5
1979	38.6
1980	36.8
1981	35.4
1982	34
1983	32.6
1984	31.5
1985	30.5
1986	29.4
1987	28.6
1988	27.7
1989	27
1990	26.2
1991	25.4
1992	24.6
1993	23.9
1994	23.2
1995	22.5
1996	21.8
1997	21.1
1998	20.5
1999	19.9
2000	19.3
2001	18.7
2002	18.2
2003	17.7
2004	17.3
2005	16.7
2006	16.2
2007	15.8
2008	15.1
2009	14.7
2010	14.2
2011
Country Name	Sri Lanka
Indicator Name	Mortality rate, infant (per 1,000 live births)
1960	79.2
1961	76.1
1962	73.8
1963	71.4
1964	69
1965	66.6
1966	64.4
1967	62.2
1968	60
1969	58
1970	56.2
1971	54.3
1972	52.2
1973	50.4
1974	48.5
1975	46.4
1976	44.4
1977	42.4
1978	40.5
1979	38.6
1980	36.8
1981	35.4
1982	34
1983	32.6
1984	31.5
1985	30.5
1986	29.4
1987	28.6
1988	27.7
1989	27
1990	26.2
1991	25.4
1992	24.6
1993	23.9
1994	23.2
1995	22.5
1996	21.8
1997	21.1
1998	20.5
1999	19.9
2000	19.3
2001	18.7
2002	18.2
2003	17.7
2004	17.3
2005	16.7
2006	16.2
2007	15.8
2008	15.1
2009	14.7
2010	14.2
2011
Country Name	Sri Lanka
Indicator Name	Mortality rate, infant (per 1,000 live births)
1960	79.2
1961	76.1
1962	73.8
1963	71.4
1964	69
1965	66.6
1966	64.4
1967	62.2
1968	60
1969	58
1970	56.2
1971	54.3
1972	52.2
1973	50.4
1974	48.5
1975	46.4
1976	44.4
1977	42.4
1978	40.5
1979	38.6
1980	36.8
1981	35.4
1982	34
1983	32.6
1984	31.5
1985	30.5
1986	29.4
1987	28.6
1988	27.7
1989	27
1990	26.2
1991	25.4
1992	24.6
1993	23.9
1994	23.2
1995	22.5
1996	21.8
1997	21.1
1998	20.5
1999	19.9
2000	19.3
2001	18.7
2002	18.2
2003	17.7
2004	17.3
2005	16.7
2006	16.2
2007	15.8
2008	15.1
2009	14.7
2010	14.2
2011
Country Name	Sri Lanka
Indicator Name	Mortality rate, infant (per 1,000 live births)
1960	79.2
1961	76.1
1962	73.8
1963	71.4
1964	69
1965	66.6
1966	64.4
1967	62.2
1968	60
1969	58
1970	56.2
1971	54.3
1972	52.2
1973	50.4
1974	48.5
1975	46.4
1976	44.4
1977	42.4
1978	40.5
1979	38.6
1980	36.8
1981	35.4
1982	34
1983	32.6
1984	31.5
1985	30.5
1986	29.4
1987	28.6
1988	27.7
1989	27
1990	26.2
1991	25.4
1992	24.6
1993	23.9
1994	23.2
1995	22.5
1996	21.8
1997	21.1
1998	20.5
1999	19.9
2000	19.3
2001	18.7
2002	18.2
2003	17.7
2004	17.3
2005	16.7
2006	16.2
2007	15.8
2008	15.1
2009	14.7
2010	14.2
2011
Country Name	Sri Lanka
Indicator Name	Mortality rate, infant (per 1,000 live births)
1960	79.2
1961	76.1
1962	73.8
1963	71.4
1964	69
1965	66.6
1966	64.4
1967	62.2
1968	60
1969	58
1970	56.2
1971	54.3
1972	52.2
1973	50.4
1974	48.5
1975	46.4
1976	44.4
1977	42.4
1978	40.5
1979	38.6
1980	36.8
1981	35.4
1982	34
1983	32.6
1984	31.5
1985	30.5
1986	29.4
1987	28.6
1988	27.7
1989	27
1990	26.2
1991	25.4
1992	24.6
1993	23.9
1994	23.2
1995	22.5
1996	21.8
1997	21.1
1998	20.5
1999	19.9
2000	19.3
2001	18.7
2002	18.2
2003	17.7
2004	17.3
2005	16.7
2006	16.2
2007	15.8
2008	15.1
2009	14.7
2010	14.2
2011
Country Name	Sri Lanka
Indicator Name	Mortality rate, infant (per 1,000 live births)
1960	79.2
1961	76.1
1962	73.8
1963	71.4
1964	69
1965	66.6
1966	64.4
1967	62.2
1968	60
1969	58
1970	56.2
1971	54.3
1972	52.2
1973	50.4
1974	48.5
1975	46.4
1976	44.4
1977	42.4
1978	40.5
1979	38.6
1980	36.8
1981	35.4
1982	34
1983	32.6
1984	31.5
1985	30.5
1986	29.4
1987	28.6
1988	27.7
1989	27
1990	26.2
1991	25.4
1992	24.6
1993	23.9
1994	23.2
1995	22.5
1996	21.8
1997	21.1
1998	20.5
1999	19.9
2000	19.3
2001	18.7
2002	18.2
2003	17.7
2004	17.3
2005	16.7
2006	16.2
2007	15.8
2008	15.1
2009	14.7
2010	14.2
2011
Country Name	Sri Lanka
Indicator Name	Mortality rate, infant (per 1,000 live births)
1960	79.2
1961	76.1
1962	73.8
1963	71.4
1964	69
1965	66.6
1966	64.4
1967	62.2
1968	60
1969	58
1970	56.2
[truncated: 1,445 more rows]

## Sheet: National MMR
Maternal Mortality Rates
Year	Maternal Mortality Ratio per 1000 live births
1971	1.4
1972	1.3
1973	1.2
1974	1.9
1975	1
1976	0.9
1977	1
1978	0.8
1979	0.8
1980	0.6
1981	0.6
1982	0.6
1983	0.6
1984	0.4
1985	0.5
1986	0.5
1987	0.4
1988	0.4
1989	0.3
1990
1991	0.4
1992
1993
1994
1995	0.2
1996
1997
1998
1999
2000
2001
2002	0.143
2003
2004
2005
Source : (Sri Lanka) Ministry of Healthcare and Nutrition (multiple years), Annual Health Statistics. Colombo, Sri Lanka.

## Sheet: District IMR
Year	IMR
	Western			Central			Southern			Northern Provice					Eastern Provice			North Western		North Centra		UVA		Sabaragamuwa
	Colombo	Gampaha	Kaluthara	Kandy	Matale	Nuwara Eliya	Galle	Matara	Hambantota	Jaffna	Kilinochchi	Mannar	Vauniya	Mullaitivu	Batticaloa	Ampara	Trincomalee	Kurunegala	Puttalam	Anuradhapura	Polonnaruwa	Badulla	Moneragala	Ratnapura	Kegalle
1975	40		47	72	49	79	50	41	33	17		29	27		50	43	31	37	31	34	35	56	28	62	54
1976	36		43	61	53	100	45	41	33	21		34	38		49	39	25	41	33	36	24	51	26	64	51
1977	38		35	63	53	76	44	40	39	21		30	35		51	33	22	37	30	30	29	61	28	56	42
1978	39		31	60	33	75	42	38	28	21		23	22		37	25	19	30	22	22	20	47	22	50	36
1979	50	26	34	60	31	79	38	36	24	18		25	26	18	35	24	19	32	22	22	18	57	22	55	34
1980	48	24	30	55	25	74	39	34	22	18		25	16	17	34	20	19	30	21	17	19	47	16	43	31
1981	41	16	21	48	26	53	38	27	19	18		27	12	15	28	20	12	25	24	17	21	43	13	39	27
1982	50	22	20	39	29	49	34	33	18	17		27	16	21	27	20	18	29	24	26	14	34	13	43	29
1983	41	18	21	47	21	52	28	28	14	22		16	17	14	24	17	14	27	26	23	10	30	13	36	27
1984	38	18	23	42	27	48	22	23	16	23		20	21	13	22	12	14	28	19	26	20	35	12	35	21
1985	32.2	17.5	21.3	35.5	17.4	46.2	17.2	22.7	12.3	16.7		16.8	12.7	10.6	16.1	10.6	13.6	24.3	19.1	26.9	9	33.5	10.6	33.8	22.2
1986	30	16.7	21.5	31.7	15.8	49.1	20.2	22.7	11.4	18	6.3	16.5	14.2	11.1	15.9	14	7.7	23.8	19.7	26.1	16.5	27.3	9.1	29	19.4
1987	25.6	17.2	20.5	31.2	18	43.6	19.5	26.2	9.3	17.9	9.1	22.9	22.2	12.7	13.8	14.3	13.4	21.3	21.4	25.9	11.7	27	8.3	31.4	18
1988	24.6	14.9	15.4	29.1	14.9	35.5	18.5	21.7	8.2	21.1	11.4	16.9	15.6	23.3	8.5	12.6	9.3	21.6	14.3	24.9	11.3	24.2	7	26	12.4
1989	25.7	11.2	14	26.3	10.2	40.8	17.8	16.1	5.2	15.7	10.5	15	7.5	10.1	10	8.1	7.1	16	17	19.4	10.4	25.3	4.1	24	19.9
1990	29.2	12	16.5	26.6	9.7	38.9	18.1	18.5	6.6	3.3	7.7	15.6	10.1	5.8	8.2	9.6	9	17.6	16	23.1	5.5	25.9	7.2	29.1	16
1991	27	9.9	16.6	26.8	11.5	28.9	13	23.2	6.5	10.2	3.9	41.7	4.5	4.3	12.4	8	5.6	19.2	19.4	21	6.7	14.6	5.3	22.6	14.3
1992	28	10.6	19.6	27.6	9	26.9	15.5	22.9	4.9	19.8	2.2	5.3	4.9	2.6	12.2	6.9	5.9	15.1	16.9	22.4	12.9	14.3	5	20.5	13.9
1993	24.7	10.9	14.8	25.9	8.3	27.5	17.7	17.8	5	15.3	8.6	11	9.7	5.7	10.2	5.1	6.6	15.7	11.6	14.3	17.7	15.6	5.8	18.6	10.8
1994	25.4	8.4	13.8	26.7	9.3	25.4	18.5	20.7	3.9	13.2	5.4	4.5	4	4.8	11.3	6.9	4.3	15.1	16.2	25.7	18.4	13.7	4.3	22.4	12.9
1995	21.3	8.7	13.4	24	10.9	23.5	18.3	21	4.9	5.6	7.8	6.8	5.2	2.3	7.5	4	7	16.6	19.1	28	13.2	18.6	5	23.7	14.1
1996	21.6	11.2	10.6	26.7	10.6	23.9	21.8	24.9	3.3	17.5	10.8	7.2	8.4	7.8	12.6	5.4	1.4	14.1	10.9	27.5	18.2	19.2	4.8	22.7	17.1
1997	18.8	8.8	5.4	21.6	14.9	20.2	16.4	17.8	5.9	11.4	25.2	8.7	10.9	21.5	9.8	2.7	1.6	13.9	10.9	21	19	45.1	4.9	20.9	14.2
1998	17.6	6.6	4.5	21.4	10.8	15.4	9.4	18.2	4.3	10.4	13.6	17.8	9.6	7.5	10.6	3.6	4.5	13.5	9.8	17.5	7.7	37	4.9	20.3	15.7
1999	17.2	6.4	6.7	22.5	7.6	17.2	14	11.8	2.9	5.9	13.6	1.7	7.2	6.3	13.9	6.8	2.9	14	11.5	21.4	7.1	22.6	4.5	14.6	13.8
2000	17.6	5.8	5.7	19.5	9.8	15.5	11.4	12.6	4.1	1.9	13.9	2.7	4.8	12.5	18	8.8	2.6	17.7	9.8	16.4	8.7	21.7	4.2	14.8	14.9
2001	15.9	5.2	4.3	17.3	7.9	20.7	13.5	7.6	5.6	5.1	7.3	7.5	10	14.4	14.6	5.9	2	13.1	6.8	22.5	13.1	20.9	3.2	12.4	10
2002	16.2	5.2	4	15.8	7.6	16	10.9	5.9	4.7	6	3.9	6.9	11.8	8.9	15.2	7	2.5	10.8	6.3	17.6	16.1	15.9	2	13.5	9.2
2003	15.2	6	4	15.3	10.4	15.6	10.9	8.3	7	4.4	1.2	2.6	6.8	1.7	19.6	6.3	2.5	14	5.9	19.4	19.5	9.9	2	13.2	7
Note- Gampaha and Mullaitivu districts were new districts carved out in terms of constitutional changes promulgated in September, 1978.
Sources:	Ministry of Healthcare and Nutrition, Annual Health Statistics (multiple years) Colombo (Sri Lanka)
	Department of Census and Statistics (2000), Sri Lanka Demographic and Health Survey, Pitakotte (Sri Lanka).
	Central Bank of Sri Lanka, Annual Report (multiple years), Colombo (Sri Lanka)

## Sheet: District MMR
Year	Maternal Deaths per 1000 live births, by District
	WESTERN			CENTRAL			SOUTHERN			NORTHERN					EASTERN			NORTHWESTERN		NORTH CENTRAL		UVA		Sabaragamuwa
	Colombo	Gampaha	Kaluthara	Kandy	Matale	Nuwara Eliya	Galle	Matara	Hambantota	Jaffna	Kilinochchi	Mannar	Vauniya	Mullaitivu	Batticaloa	Ampara	Trincomalee	Kurunegala	Puttalam	Anuradhapura	Polonnaruwa	Badulla	Moneragala	Ratnapura	Kegalle
1975	1.3		1	1.6	0.7	2	0.9	0.7	0.7	0.4		1	1.2		2.1	1.3	0.7	0.9	1.2	1.2	1	1.4	1.1	1.8	1.5
1976	0.3		0.6	1.4	1.1	3.1	1.3	1.1	0.5	0.3		1.1	1.3		1	1.1	0.9	1	1.2	1	0.9	1.1	0.9	1.1	1
1977	0.4		0.6	1.9	1.4	2.1	0.9	1.1	0.4	0.9		0.3	0.8		1.4	1.1	0.7	1.2	0.7	0.6	1	1.5	1.1	1.3	0.8
1978	0.7		0.6	1.4	0.8	1.2	1.1	0.5	0.7	0.3		1.2	0.7		1.6	0.9	0.8	0.6	0.7	0.7	0.5	1.2	1.2	1.3	0.6
1979	0.5	0.3	0.5	1.2	0.6	1.7	0.9	1.1	0.4	0.2		1.4	1.2	0	1.3	1.2	0.9	0.6	0.5	0.6	0.7	0.9	1.2	1	0.6
1980	0.5	0.3	0.5	1	0.3	1	0.7	0.7	0.5	0.4		0.5	0	0	1.3	1	0.3	0.5	1.1	0.3	0.3	1	0.9	0.8	0.3
1981	0.2	0.2	0.4	1	0.7	0.9	0.5	0.6	0.2	0.3		2.7	0.5	0.5	1	0.6	0.4	0.7	0.5	0.5	0.4	1.2	0.7	0.5	0.7
1982	0.5	0.3	0.5	0.8	1	1.2	0.6	0.9	0.8	0.1		0.9	0.3		1.3	0.6	0.7	0.6	0.3	0.2	0.4	0.8	0.6	0.7	0.6
1983	0.4	0.2	0.3	0.5	0.4	1	0.5	0.8	0.4	0.5					0.7	1.4	0.2	0.6	1.2	0.6	1.4	0.5	1	0.9	0.3
1984	0.3	0.2	0.3	0.7	0.6	0.4	0.3	0.4	0.3	0.2		0.3	0.7	1	0.4	0.6	1.2	0.4	0.6	0.3	0.7	0.5	0.8	0.7	0.5
1985	0.2	0.3	0.3	0.6	0.4	0.7	0.5	0.5	0.3	0.7			0.8	1.3	0.5	0.5	0.7	0.9	0.5	0.7	0.7	0.4	0.8	0.8
1986	0.3	0.2	0.3	0.8	0.6	0.6	0.5	0.4	0.3	0.5	1.3	0.4	3.4	1	0.8	0.3	1.1	0.4	0.5	0.7	0.9	0.3	0.4	0.3	0
1987	0.1	0	0.3	0.4	0.5	0.4	0.3	0.2	0.1	0.4	0.8	0.7	1.7	2.1	0.6	0.6	0.7	0.3	0.2	0.6	0.8	0.6	0.5	0.4	0.7
1988	0.2	0	0.3	0.1	0.1	0.6	0.3	0.2	0	0.6	1.8	0.7	0	1.8	0.8	0.5	1.2	0.4	0.7	0.5	0.5	0.5	0.4	0.6	0
1989	0.1	0.1	0.1	0.4	0.5	1	0.2	0.8	0.3	0.1	0.7	1.5			1.2	0.8	0.3	0.2	0.3	0.1	0.5	0.3	0.8	0.3	0.4
1990
1991	0.2	0.2	0.2	0.9	0.7	0.6	0.3	0.5	0	0.3	0.3	0	0.6	0.9	0.8	0.4	1.1	0.4	0.5	0.4	0.4	0.3	0.5	0.7	0.2
1992	0.3	0.4		0.1	0.1	0.4	0.2	0.6	0.2	0.1	0.8	0.6		1.3	0.2	0.2	0.3	0.2	0.1	0.1	0.7	0.2	0.4	0.5	0.2
1993	0.1	0.2	0.1	0.4	0.3	0.4	0.1	0.5		0.1	1.9		0.4	0.8	0.5	0.2	0.2	0.3	0.3	0.2	0.4	0.3	0.5	0.3
1994	0.1	0.2		0.5				0.5		0.4	0.9		0.4		0.3	0.5	0.1		0.2	0.2	0.3	0.2	0.1	0.2	0.2
1995	0.1	0.2	0	0.4	0	0.5	0.3	0.1	0.3	0.3	1.4	0.5	0	0	0.3	0.3	0.1	0.1	0.2	0.6	0	0.4	0.6	0.1	0.3
1996	0.1	0.2		0.2		0.7	0.2	0.1	0.3	0.3	1.3	1.1	0.6		0.5	1.1	0.4	0.1		0.1	0.5	0.3		0.2	0.1
1997	0.07	0.21		0.65	0.12	0.647	0.222	0.268		0.401	1.293	1.931		1.018	0.55	0.309	0.125	0.314	0.213	0.203	0.199	1.794	0.526	0.188
1998	0.05	0.043		0.55	0.115	0.426	0.164	0.276		0.394	2.825	0.424		0.21	0.39		0.131	0.245		0.291	0.157	1.354	0.181		0.362
1999	0.14	0.084	0.066	0.078	0.123	0.472	0.323	0.396	0.152	0.337	1.433	0.631		0.21	0.39		0.12	0.18	0.08	0.073	0.187	0.242	0.508		0.107
MISSING
2002	0.115	0.115	0.062	0.102		0.521	0.105	0.139	0.148	0.399						0.174		0.2	0.211	0.192	0.138	0.275	0.145	0.306
Source: Ministry of Healthcare and Nutrition, Annual Health Statistics (multiple years), Colombo (Sri Lanka)
